# Supplementary material for: mTOR Signaling Pathway Regulates the Release of Proinflammatory Molecule CCL5 Implicated in the Pathogenesis of Autism Spectrum Disorder
Source: Front Immunol. 2022 Mar 29;13:818518. doi: 10.3389/fimmu.2022.818518 (PMC9002353; doi:10.3389/fimmu.2022.818518)
Supplement: Supplementary file 3 [file Table_1.xlsx]

## Sheet: Figure 1D
Plasma concentration of CCL5 in boys and girls (ng/ml)
Males	Females
20.351	14.01
14.449	19.962
16.705	41.095
9.679	12.945
35.222	61.295
39.114	26.079
51.719	0.48785
28.443	36.912
12.254	35.021
18.968	21.407
8.729	16.015
20.604	18.032
24.396	15.393
26.214	16.899
28	12.544
12.888	10.853
13.355	8.896
57.292	0.21215
28.388	0.20402
9.242	19.486
12.269	3.107
24.465	4.114
25.446	4.649
27.389	3.208
20.314
9.324
21.037
28.2
26.954
14.64
26.281
23.253
0.20402
5.076
0.34795
4.971
0.20402
7.032
26.124
21.751
12.759
14.121
18.906
12.515
4.864
6.717
5.752
2.478
5.326
8.134
